# Supplementary material for: Structure and functional divergence of PIP peptide family revealed by functional studies on PIP1 and PIP2 in Arabidopsis thaliana
Source: Front Plant Sci. 2023 Nov 24;14:1208549. doi: 10.3389/fpls.2023.1208549 (PMC10704477; doi:10.3389/fpls.2023.1208549)
Supplement: Supplementary Table 1 — Primers for qRT-PCR gene expression verification. [file Table_1.xlsx]

## Sheet: Prime
Primer	Sequence (5'-3')
PR5-qF	ATGGCAAATATCTCCAGTATTCACA
PR5-qR	ATGTCGGGGCAAGCCGCGTTGAGG
SCR-qF	TGGACATCATGCAGGGACTT
SCR-qR	GGCCAAGCTTATCTGCGAAA
SHR-qF	ATACCATCCCGCCACATCAT
SHR-qR	AAGGACGGAGGAGTTTGAGG
PLT2-qF	ACACCGATCACAACCTCGTA
PLT2-qR	AGGCACAAGTGACGACTGTA
ACD6-qF	TTGGTGGAATGAGTAATG
ACD6-qR	TAGCAGCAATATGAAGAAT
NPR1-qF	TATCAGAGGCACTTATTG
NPR1-qR	AGACTAACCATATCTACATT
WRKY33-qF	TAATTGTCCAACGAAGAA
WRKY33-qR	GAAGAAGACGAAGAAGAT
ZAR1-qF	AGTTATGGACGATGTATG
ZAR1-qR	TGTTATCAGGACTAAGGA
Actin2-qF	ACATCCCACCTACTGGTCT
Actin2-qR	GCATCTTGGTATTGCTGGTAC
