# Supplementary material for: Structure and functional divergence of PIP peptide family revealed by functional studies on PIP1 and PIP2 in Arabidopsis thaliana
Source: Front Plant Sci. 2023 Nov 24;14:1208549. doi: 10.3389/fpls.2023.1208549 (PMC10704477; doi:10.3389/fpls.2023.1208549)
Supplement: Supplementary Table 2 — Informations of 128 PIP family members in 23 plant species. [file Table_2.xlsx]

## Sheet: Sheet1
Name	Species	Di/Monocot	Family	Sequence	PIP motif	Database ID
AtprePIP1	Arabidopsis thaliana	Di	Brassicaceae	MRRVSWSTVLIVVVMVSLFFVEHVVVPAAAGRVLTEKSGDGSATMTVEKMKSTVDSWFQRLASGPSPRGRGH	RLASGPSPRGRGH	AT4G28460.1
AtprePIP2	Arabidopsis thaliana	Di	Brassicaceae	MMMNKNVLSSILFFMLIGSVLVESRPLGLTKTEEKFVASLFDGLSLGSIKDSGPSPGEGHKVVDRKDTFRFVKHSGPSPSGPGH	VKHSGPSPSGPGH	AT4G37290.1
AtprePIP3	Arabidopsis thaliana	Di	Brassicaceae	MMMNKVVLGSFLFFMLVSSNFVVEARPLGLTKAEENLVAKFFDGLSLGAIKESGPSSGGEGHRFVDRTETLEYGKHSGPSTSGPGH	GKHSGPSTSGPGH	AT2G23270.1
AtprePIPL1	Arabidopsis thaliana	Di	Brassicaceae	MVMAKNLTKFYVVFLVVLMMVVSLLLAIEGRPVKDSSRSLTQMRDSSMFNGSVIMSSFKPVESSVKDLSWLATVKQSGPSPGVGHHRAKGYKMFGRANDSGPSPGVGH	ANDSGPSPGVGH	AT1G49800.1
AtprePIPL2	Arabidopsis thaliana	Di	Brassicaceae	MKMKKLLKVVFLLVAYLTCSIAMASYHGCNRVAEKATRMNVVGEDSRNEFGNYEEKKKKANLWSGRKLASGPSRRGCGH	KLASGPSRRGCGH	AT3G06090.1
AtprePIPL3	Arabidopsis thaliana	Di	Brassicaceae	MRPVGLIFTVMFLVSAFSESRTADCRVLLGGSTEEIDQSKIHGVDLRSEDLLGVVIHGYKKLRWLSSAGERMHTMASGPSRRGAGH	TMASGPSRRGAGH	AT4G37295.1
AtprePIPL4	Arabidopsis thaliana	Di	Brassicaceae	MEKKNMFVLCMILLLVGSSLMFERVDCRVVRSEPFRDINGHDQSTATKVKRSSCSRRPLMRILASGPNKRGRGH	ILASGPNKRGRGH	AT5G43066.1
AtprePIPL5	Arabidopsis thaliana	Di	Brassicaceae	MEKKNVFLLFVIFLLVGSSLMFERVDCRALRSKALRDIKGHDQSSVIMKVKNNSTSQRPLGKSFAYRLASGPSRRGRGH	RLASGPSRRGRGH	AT5G43068.1
AtprePIPL6	Arabidopsis thaliana	Di	Brassicaceae	MSIKPGRALRTEQTTGCDQTTGCDQTTATVESGGFGVFSGAANGSRDHLLMRSLAFRLASGPSRKGRGH	RLASGPSRKGRGH	AT1G47130.1
AtprePIPL7	Arabidopsis thaliana	Di	Brassicaceae	MEMKTLLKVMFFLFSYLSTFSLAMVPYRGCDVIGVDLGDGSGNYGKGVSKGFLSGRKLVSGPSRSSCGH	KLVSGPSRSSCGH	AT4G11402.1
AtprePIPL8	Arabidopsis thaliana	Di	Brassicaceae	MENKNVFVLCVILFLVSSSLMFEGGHCRTLRSKPFRDTNGHDQSSATMKVKHSSESFAFRLASGSSRRGRGH	RLASGSSRRGRGH	AT5G43064.1
BoprePIP1	Brassica oleracea	Di	Brassicaceae	MRPFGLIFTVMFLVSAFSESRTADCRVLLDGSSEEIGPSKNHGVDFRRKELLGVVMRGYKRLRSLSSAGERMHTMASGPSRKGSGH	TMASGPSRKGSGH	Bo3g153520.1
BoprePIP2	Brassica oleracea	Di	Brassicaceae	MRPFGLIFTVMFLVSAFSESRTADCRVLLGGSWEDIGQSKNHGVDLRSKELLGVVIRGYKRLRSLSSAGERMHTMASGPSRRGAGH	TMASGPSRRGAGH	Bo7g118470.1
BoprePIP3	Brassica oleracea	Di	Brassicaceae	MRPFGLVFTVMFLVSAFSESRTADCRVLLGGSSEEISQSKNHGVDFRSKELLGVVIRGYKRLRSLSSAGERMHTMASGPSRRGAGH	TMASGPSRRGAGH	Bo1g004870.1
BoprePIP4	Brassica oleracea	Di	Brassicaceae	MKELLKVILFLIVYLTCSKAMVPYRGCDLIGLAPGGGLGKYEKTESKEKMYSGRKLVSGPSRSSCGH	KLVSGPSRSSCGH	Bo9g092440.1
BoprePIP5	Brassica oleracea	Di	Brassicaceae	MMNKVVLSSILFFMLVGSVLVVEARPLGLTKAEEKLVAKFFDGLSLGAIKESGPSSGGEGHKVVDRSETLVYVKQSGPSPSGPGH	VKQSGPSPSGPGH	Bo8g100520.1
BoprePIP6	Brassica oleracea	Di	Brassicaceae	MMVNKAILGSILFFILVGSVLVVEARPLSLTKAEEKQAAKFFDGLSLGAIKDSGPGSGGE GHKFVDRSEPVVYGKHSGPSPSGPGH	GKHSGPSPSGPGH	Bo4g151400.1
BoprePIP7	Brassica oleracea	Di	Brassicaceae	MMSKGVVSSILFFMLIGSVFVETRPLGLTMTEEKKLVAGFFDGLSLGSIKGSGPSPGGKGHNFINRSDMSRFDKQSGPSPSGPGH	DKQSGPSPSGPGH	Bo1g004880.1
BoprePIP8	Brassica oleracea	Di	Brassicaceae	MSHMIPTTYVIFLVVCFMCFEPCTHARNFNSPSIENVNPFTSTMKVAEENIKKNVPKREN GYTTASIIYGSYASGPDPSGRGHGRPPTPPHH	SYASGPDPSGRGH	Bo7g005730.1
BoprePIP9	Brassica oleracea	Di	Brassicaceae	MSHFIPTTYVIFLVVCFMCFEPCAHARNFNSPGIENVNPFKSTMKVAEENIKKNVPKRENGYTTASIIHGNYASGPDPSGRGHGRPPTPPHH	NYASGPDPSGRGH	Bo7g005720.1
BoprePIP10	Brassica oleracea	Di	Brassicaceae	MRRVSWPTILIMVIVALLVVEHVVVPAAAGRVLTEKLGDGSATMMRVEKMTSTVDFWFQR LASGPSPRGRGH	RLASGPSPRGRGH	Bo8g054330.1
BoprePIP11	Brassica oleracea	Di	Brassicaceae	MRRVSWSTILIVVMMVSLLVVEHVVVPAAAGRVLMEKSGDGRATVMSVEKMKSTVDSWFQRLASGPSPRGRGH	RLASGPSPRGRGH	Bo7g113130.1
BoprePIP12	Brassica oleracea	Di	Brassicaceae	MRRVSWSTVLIVVMMVSLLVVEHVVLPAEAGRVLTEKLGDGRATVIRVEKMKSTVDYWFQRLASGPSPSGRGH	RLASGPSPSGRGH	Bo1g017480.1
BoprePIP13	Brassica oleracea	Di	Brassicaceae	MEKKLRIVLFTILLVHMSLIISGVDCRDLKTEQMNGYDQMAAVDGGGFSFFTAAGAANSS RIPLMRSLAFRLASGPSKRGRGH	RLASGPSKRGRGH	Bo8g019270.1
BrprePIP1	Brassica rapa	Di	Brassicaceae	MKKLLKVMLFLIAYFTCSVAMVPYRGCDVIGLAPGDGFGKRQTSEFKEKIYSGRKLVSGP SRSSCGH	KLVSGP SRSSCGH	Bra006170.1
BrprePIP2	Brassica rapa	Di	Brassicaceae	MKELLKVILLLIVYLTCSKAMVPYRGCDLIGLAPGGGLGKYETTESKEKMYSGRKLVSGP SRSSCGH	KLVSGP SRSSCGH	Bra035226.1
BrprePIP3	Brassica rapa	Di	Brassicaceae	MMVNKVISGSILFFILVGSVLVVEARPLGLTKAEEKLAAKFFDGLSLGAIKDSGPGSGGE GHKFVDRSEPVVYGKYSGPSPSGPGH	GKYSGPSPSGPGH	Bra032177.1
BrprePIP4	Brassica rapa	Di	Brassicaceae	MNKVVLSSILFFMLVGSVLVVEARPLGLTKAEEKLVAKFFDGLSLRAIKESGPSSGGEGH KVVDRSEPLVYVKQSGPSPSGPGH	VKQSGPSPSGPGH	Bra039193.1
BrprePIP5	Brassica rapa	Di	Brassicaceae	MVNKGVLGSILFVMLVGSVLVETRPLDLTKTGEKKLVAGFFDGLSLGSIKGSGPSPGKGH NFVDRSDTFQFDKHSGPSPSGPGH	DKHSGPSPSGPGH	Bra010594.1
BrprePIP6	Brassica rapa	Di	Brassicaceae	MMSKGVVSSILFFMLIGSVFVETRPLGLTMTEEKKLVAGFFDGLSLGSIKGSGPSPGGKG HNFVNRSDMSRFDKHSGPSPSGPGH	DKHSGPSPSGPGH	Bra011752.1
BrprePIP7	Brassica rapa	Di	Brassicaceae	MRPFGLIVTVMFLVSAFSESRTADCRVLLGGSWEDQSKNHGVDLRSKELLRVVIRGYKRL QSLSSAGERMHTMASGPSRRGAGH	TMASGPSRRGAGH	Bra017815.1
BrprePIP8	Brassica rapa	Di	Brassicaceae	MRPFGLIFTVMFLVSAFSESRTADCRVLLGGSSEEIGPSKNHGVDFQRKELLGVVMRGYK RLRSLSSAGERMHTMASGPSRKGSGH	TMASGPSRKGSGH	Bra010595.1
BrprePIP9	Brassica rapa	Di	Brassicaceae	MRPFGLVFTVMFLVSAFSESRTADCRVLLGGSSEEISQSKNHVVEDFRSKELLGVVVRGY KRLRLLSSAGERMHTMASGPSRRGAGH	TMASGPSRRGAGH	Bra011753.1
BrprePIP10	Brassica rapa	Di	Brassicaceae	MRRVSWSTVLIVVMIVSLLVVEHVVLPAEAGRVLTEKLGDGSATVIRVERMKSTVDYWFQ RLASGPSPSGRGH	RLASGPSPSGRGH	Bra011029.1
BrprePIP11	Brassica rapa	Di	Brassicaceae	MRRVSWPTILIMVIVALLVVEHVVVPAAAGRVLTEKLGDGSATMMRVEKMTSTVDFWFQR LASGPSPRGRGH	R LASGPSPRGRGH	Bra010367.1
BrprePIP12	Brassica rapa	Di	Brassicaceae	MEKKILIVLFIIFSVEMSSIISGVDCRALRKEQTNGCNQTAAVDGGAFNLISPAVAANSS KIRLMRSLTFRLASGPSKRGPGH	RLASGPSKRGPGH	Bra032222.1
BrprePIP13	Brassica rapa	Di	Brassicaceae	MEKKLLIVLFTILLVHMSLIISGVDCRALRTEQMNGCDQMAAVDGGGFSFFSAAGAANSS RIPLMRSLAFRLASGPSKRGRGH	RLASGPSKRGRGH	Bra040795.1
BnprePIP1	Brassica napus	Di	Brassicaceae	MRPFGLIFTVMFLVSAFSESRTADCRVLLGGSSEEIGPSKNHGVDFRRKELLGVVMRGYK RLRSLSSAGERMHTMASGPSRKGSGH	TMASGPSRKGSGH	CDY22437
BnprePIP2	Brassica napus	Di	Brassicaceae	MRPFGLIFTVMFLVSAFSESRTADCRVLLGGSSEEIGPSKNHGVDFQRKELLGVVMRGYK RLRSLSSAGERMHTMASGPSRKGSGH	TMASGPSRKGSGH	CDY44043
BnprePIP3	Brassica napus	Di	Brassicaceae	MRPFGLVFTVMFLVSAFSESRTADCRVLLGGSSEEISQSKNHVVEDFRSKELSGVVIRGY KRLRLLSSAGERMHTMASGPSRRGAGH	TMASGPSRRGAGH	CDX75639
BnprePIP4	Brassica napus	Di	Brassicaceae	MRPFGLVFTVMFLVSSFSESRTADCRVLLGGSSEETSQSKNHGVDFRSKELLGVVIRGYK RLRSLSSAGERMHTMASGPSRRGAGH	TMASGPSRRGAGH	CDX69292
BnprePIP5	Brassica napus	Di	Brassicaceae	MRPFGLIFTVMFLVSAFSESRTADCRVLLGGSWEDIGQSKNHGVDLRSKELLGVVIRGYK RLRSISSAGERMHTMASGPSRRGAGH	TMASGPSRRGAGH	CDX72623
BnprePIP6	Brassica napus	Di	Brassicaceae	MRPFGLIVTVMFLVSAFSESRTADCRVLLGGSWEDQSKNHGVDLRSKELLRVVIRGYKRL QSLSSAGERMHTMASGPSRRGAGH	TMASGPSRRGAGH	CDY29544
BnprePIP7	Brassica napus	Di	Brassicaceae	MKKLLKVMLFLIAYFTCSVAMVPYRGCNVIGLAPGGGFGKHQTSEFKEKIYSGRKLVSGP SRSSCGH	KLVSGP SRSSCGH	CDX78496
BnprePIP8	Brassica napus	Di	Brassicaceae	MKELLKVILFLIVYLTCSKAMVPYRGCDLIGLAPGGGLGKYEKTESKEKMSSGRKLVSGP SRSSCGH	KLVSGP SRSSCGH	CDY13259
BnprePIP9	Brassica napus	Di	Brassicaceae	MKELLKVILLLIVYLTCSKAMVPYRGCDLIGLAPGGGLGKYETTESKEKMYSGRKLVSGP SRSSCGH	KLVSGP SRSSCGH	CDX86785
BnprePIP10	Brassica napus	Di	Brassicaceae	MNKVVLSSILFFMLVGSVLVVEARPLGLTKAEEKLVAKFFDGLSLGAIKESGPSSGGEGH KVVDRSEPLVYVKQSGPSPSGPGH	VKQSGPSPSGPGH	CDX76862
BnprePIP11	Brassica napus	Di	Brassicaceae	MMNKVVLSSILFFMLVGSVLVVEARPLGLTKAEEKLVAKFFDGLSLGAIKESGPSSGGEG HKVLDRSEPLVYVKKSGPSPSGPGH	VKKSGPSPSGPGH	CDY46081
BnprePIP12	Brassica napus	Di	Brassicaceae	MMVNKVISGSILFFILVGSVLVVEARPLGLTKAEEKLAAKFFDGLSLGAIKDSGPGSGGE GHKFVDRSEPVVYGKYSGPSPSGPGH	GKYSGPSPSGPGH	CDY38932
BnprePIP13	Brassica napus	Di	Brassicaceae	MMSKGVVSSILFFMLIGSVFVETRPLGLTMTEEKKLVAGFFDGLSLGSIKGSGPSPGGKG HNFINRSDMSRFVKQSGPSPSGPGH	VKQSGPSPSGPGH	CDX69291
BnprePIP14	Brassica napus	Di	Brassicaceae	MMSKGVVSSILFFMLIGSVFVETRPLGLTMTEEKKLVAGFFDGLSLGSMKGSGPSPGGKG HNFINRSDMSRFDKHSGPSPSGPGH	DKHSGPSPSGPGH	CDX75638
BnprePIP15	Brassica napus	Di	Brassicaceae	MMNKGVLGSILFVMLVGSVLVETRPLDLTKTGEKKLVAGFFDGLSLGSIKGSGPSPGKGH NFVDRSDTFQFDKQSGPSPSGPGH	DKQSGPSPSGPGH	CDY22438
BnprePIP16	Brassica napus	Di	Brassicaceae	MVNKGVLGSILFVMLVGSVLVETRPLDLTKTGEKKLVAGFFDGLSLGSIKGSGPSPGKGH NFVDRSDTFQFDKHSGPSPSGPGH	DKHSGPSPSGPGH	CDY44044
BnprePIP17	Brassica napus	Di	Brassicaceae	MSHFIPTTYVIFLVVCFMCFEPCAHARNFNSPGIENVNPFTSTMKVAEENIKKNVPKREN GYTTASIINGNYASGPDPSGRGHGRPPTPPHH	NYASGPDPSGRGH	CDY66034
BnprePIP18	Brassica napus	Di	Brassicaceae	MSHFIPTTYVIFLVVCFMCFEPCAHARNFNSPGIENVNPFTSTMKVAEENIKKNVPKREN GYTTASIIHGNYASGPDPSGRGHGRPPTPPHH	NYASGPDPSGRGH	CDX82699
BnprePIP19	Brassica napus	Di	Brassicaceae	MSHMIPTTYVIFLVVCFMCFEPCTHARNFNSPSIENVNPFTSTMKVAEENIKKNVPKREN GYTTASIIYGSYASGPDPSGRGHGRPPTPPHH	SYASGPDPSGRGH	CDX82698
BnprePIP20	Brassica napus	Di	Brassicaceae	MRRVSWPTILIMVIVALLVVEHVVVPAAAGRVLTEKLGDGSATMMRVEKMTSTVDFWFQR LASGPSPRGRGH	R LASGPSPRGRGH	CDY14240
BnprePIP21	Brassica napus	Di	Brassicaceae	MRRVSWPTILIMVIVALLVVEHVVVPAAAGRVLTEKLGDGSATMMRVEKMTSTVDFWFQR LASGPSPRGRGH	R LASGPSPRGRGH	CDX97441
BnprePIP22	Brassica napus	Di	Brassicaceae	MRRVSWSTILIVVMMVSLLVVEHVVVPAAAGRVLMEKSGDGRATVMSVEKMKSTVDSWFQ RLASGPSPRGRGH	RLASGPSPRGRGH	CDX92874
BnprePIP23	Brassica napus	Di	Brassicaceae	MRRVSWSTVLIVVMMVSLLVVEHVVLPAEAGRVLTEKLGDGRATVIRVEKMKSTVDYWFQ RLASGPSPSGRGH	RLASGPSPSGRGH	CDY38390
BnprePIP24	Brassica napus	Di	Brassicaceae	MEKKILIVLFIIFSVEMSSIISGVDCRALRKEQTNGCNQTAAVDGGAFNLISPAVAANSS KIRLMRSLTFRLASGPSKRGPGH	RLASGPSKRGPGH	CDY23655
BnprePIP25	Brassica napus	Di	Brassicaceae	MEKKILIVLFIIFSVEMSSIISGVDCRALRKEQTNGCNRLAAVDGGAFNLISPTVAANSS RIRLMRSLTFRLASGPSKRGPGH	RLASGPSKRGPGH	CDY25674
BnprePIP26	Brassica napus	Di	Brassicaceae	MGKKLLIVLFTILLVHMSLIISGVDCRALRTEQMNGCDQMAAVDGGGFSFFSAAGAANSS RIPLMRSLAFRLASGPSKRGRGH	RLASGPSKRGRGH	CDY17042
BnprePIP27	Brassica napus	Di	Brassicaceae	MEKKLRIVLFTILLVHMSLIISGVDCRDLKTEQMNGYDQMAAVDGGGFSFFTAAGAANSS RIPLMRSLAFRLASGPSKRGRGH	RLASGPSKRGRGH	CDY47601
NaprePIP1	Nicotiana attenuata	Di	Solanaceae	MARVIQYVAIFFFFHLLLSSNILLRATDDAKPPVMMLSRRKSLVVVNDSGPSPGVGHHEY EDFEKPITNIEDAEVDDLHSGTSPGAGHK	DLHSGTSPGAGH	OIT32416
NaprePIP2	Nicotiana attenuata	Di	Solanaceae	MARTLQYFAIFFLLRLLLSSIYLLHVTEARPVMVKNSGNPFGVMKNSGPSPGIGHRFENS GISVEDIDVVHSGPSPGEGHK	VVHSGPSPGEGH	OIT29932
NaprePIP3	Nicotiana attenuata	Di	Solanaceae	MAITNRCILLLLLSISISFLASEARPVDVLKVQGSGFVGSGGAFNWLNLGAVKNGLNLGI GHKFTNSQMYLGINNSGPSPGEGHKVTTANHQ	INNSGPSPGEGH	OIT07013
NaprePIP4	Nicotiana attenuata	Di	Solanaceae	IALILVTSINILGCEARPLNILKIDGNGVGFNWLTSGSIKDGPSPAVGHKFINSQTLGGI KDSGPSPGGHKVVTGNHQ	I KDSGPSPGGH	OIT27022
NaprePIP5	Nicotiana attenuata	Di	Solanaceae	MARFVDFILLILLVTSINILGCEARPLNILKIDGYGNGVGFNWLTLGSIKDGPSPGVGHK FTNSQTLGGIKDSGPSPGEGHKAVTGNHQ	IKDSGPSPGEGH	OIT20795
NaprePIP6	Nicotiana attenuata	Di	Solanaceae	MDYRRITSLLIIFAVFVAITSRTHVEAARVLSQDFSGEIHIAIIPSIYEKAKNNLSFWLE RLPSGPSPRGPGH	RLPSGPSPRGPGH	OIT39055
NaprePIP7	Nicotiana attenuata	Di	Solanaceae	MDYRRITSLLIIFAVFVVITSRTHVEAARVLSQDFSGEIHIATIPSIYEEAKNNLSFWLE RLPSGPSPRGPGH	RLPSGPSPRGPGH	OIT32976
NaprePIP8	Nicotiana attenuata	Di	Solanaceae	MAARKTSYFTLALFLFLLMIIAQLSGGVHCRALRELKKSTISEDSSTVPVFGVSSKKNAQ RSVKDMAFIMVSGPSRKGPGH	IMVSGPSRKGPGH	OIT34616
SlprePIP1	Solanum lycopersicum	Di	Solanaceae	MAIITSKCKSFMLLLLLCISVNILASEARPLDILKVQGSDRAFDWLNMAAIKNGLNLESS HMFNSQIYLGIKNSGPSPGEGHKVTTGNHQ	IKNSGPSPGEGH	Solyc02g092890.1.1.1
SlprePIP2	Solanum lycopersicum	Di	Solanaceae	MKMGTTKSLAIFLTFFLLVTCIQCRPITNHPNESINNSNSHNQRMKVHQLGGSSVSLTEA KNSGPSPGEGHNVVHNEHN	A KNSGPSPGEGH	Solyc02g087020.1.1.1
SlprePIP3	Solanum lycopersicum	Di	Solanaceae	MTCRRIITSFIILAMFVAITSTQNHVEAARVLSQDFSGEKIHLATLPSIYEKAKNNLSFL LERLPSGPSPKGPGH	RLPSGPSPKGPGH	Solyc04g076730.1.1.1
StprePIP1	Solanum tuberosum	Di	Solanaceae	MTSRRIITLLIILAMFVAITSTQNHVEAARVLSQDFTGEKIHLATLPSIYEKAKNNLSFL LERLPSGPSPKGPGH	RLPSGPSPKGPGH	PGSC0003DMT400016370
StprePIP2	Solanum tuberosum	Di	Solanaceae	MTCRRMTTLLVIFVIFVAIMSTQNHVEAARVLLSQDFSGEIRLATLPSIYEKAKNNLEFL LERLPSGPSPRGPGH	RLPSGPSPRGPGH	PGSC0003DMT400037981
StprePIP3	Solanum tuberosum	Di	Solanaceae	MAIITTKCKSFMMLLLLCISINFLASEARPLDILKVQGSDRAFNWLNMAAIKNGLNLGSS HKFNSQIYLGIKNSGPSPGEGHKVTTGNHQ	IKNSGPSPGEGH	PGSC0003DMT400064324
PvprePIP1	Phaseolus vulgaris	Di	Fabaceae	MQMKKSLWTVMVITVLVLSSQFCFVHGRVLRSEALKTPVGDGCEDLKGQGSSLGMATFAV ASNNSITRQFARSLAYKLASGPSKKGPGH	KLASGPSKKGPGH	ESW32881
PvprePIP2	Phaseolus vulgaris	Di	Fabaceae	MLMKKSLCISLVTVMLVLSSQLWLVHSRVLRSKELTEVAGHSVELKGSGSSLWKGFFAVS SNNSTTRVSKRSLAFRLASGPSKKGPGH	RLASGPSKKGPGH	ESW08715
PvprePIP3	Phaseolus vulgaris	Di	Fabaceae	MRRSTALIAVLTVLLLTMPTLVNCRVLAPQQNLTHHKPIKDHPHFTPSVTKEKANTEDNI RTRLLIETQQVNTMSSGPSRRGSGH	TMSSGPSRRGSGH	ESW28752
PvprePIP4	Phaseolus vulgaris	Di	Fabaceae	MRLSLLLLLFLTALASSTPTLVHCRPLPPSPSNTPHHPLKLLPFLITLVIPDKPNTNRVL IQTQFQTMSSGPSRRGSGH	TMSSGPSRRGSGH	ESW27875
PvprePIP5	Phaseolus vulgaris	Di	Fabaceae	MKRAYYCYCYYMMMFLVLASFSMNVEGVRELKDDSLFTVIMEKAYSGPSHRGRGH	KAYSGPSHRGRGH	ESW29222
PvprePIP6	Phaseolus vulgaris	Di	Fabaceae	MKGYSLVVAFFTLFVLLLSYSNYVEARKSLKDQYSSPSFIALFINRAYSGPSHRGRGH	RAYSGPSHRGRGH	ESW15061
PvprePIP7	Phaseolus vulgaris	Di	Fabaceae	MTSITKTRAFVVLVLLVMSTGLMGLEARPLSISGTGEGVEVVDFFDWLSLGAIKESGPSP GGKGHRFTNSNTLGGIKDSGPSSGGEGHKFTNSETLGGIKESGPTPGQGH	IKESGPTPGQGH	ESW27877
PvprePIP8	Phaseolus vulgaris	Di	Fabaceae	MNTRIKSVSFLILVLLAFFCTSLLHVSESRPLPIYPPRKDGAVREVKGVFRTLKSSGPSP GIGHRLNKLENVGGMKNSGPSPGQGH	MKNSGPSPGQGH	ESW15047
VrprePIP1	Vigna radiata	Di	Fabaceae	MVMTVLVASSQFWFVHARVLRSETPLGDGCEDLKGEASYVGMATFSVASNNSITRQFARS LAYKLASGPSKKGPGH	KLASGPSKKGPGH	Vradi06g14830.1
VrprePIP2	Vigna radiata	Di	Fabaceae	MTSITKTRAFAVLVLLVSTALMGLEARPLSIIETGNSASGGAVQVVGFVDWLGLGAIKDS GPSPGGKGHEFTNSNTLGGIKDSGPSSGGEGHKFTNSDILGGIKDSGPAPGQGH	IKDSGPAPGQGH	Vradi07g10860.1
VrprePIP3	Vigna radiata	Di	Fabaceae	MRLSVLFLLFLTALAVTSPTHVHSRPLPPSPPPTAPLKLLPFLITLVITDKPHTDRLLTE NQFQTMSSGPSRRGSGH	TMSSGPSRRGSGH	Vradi07g10880.1
GmprePIP1	Glycine max	Di	Fabaceae	MDTRLKSVSLLTLFLLASLFASSLPVSEARPLFSSSPSKNGISIIREVNGVFRTLKSSGP SPGVGHRLKNLQNLGGMKDSGPSPDKGH	MKDSGPSPDKGH	KRH35743
GmprePIP2	Glycine max	Di	Fabaceae	MDTRLKSVSLLTLVLLASLFTPLLPVSEARPLFSSSPSKNCISIIREVNGVFRTLKSSGP SPGVGHRLKNLQNLGGMKDSGPSPGQGH	MKDSGPSPGQGH	KRG91018
GmprePIP3	Glycine max	Di	Fabaceae	MTSMLKTQALLVLVLLVNFAFFMGLEARPLSIIETGKSATGGEEVDFFDWLALGAMKDSG PSPGVGHKFTNSETLGGIKDSGPSPGGKGHQFTNSETLGGIKNSGPSVGGEGHKFTNSET LGEIKDSGPSPGQGH	IKDSGPSPGQGH	KRH57996
GmprePIP4	Glycine max	Di	Fabaceae	MMKTQALLVLMLLVNFVFFMGSEARPLSIIETEKSVTGGEVVDFFDWLSLGAMKDSGPSP GVGHKFTNSETLGGIKDSGPSSGGPGHQFTNSQTLGGIKNSGPSPGGEGHKFTNSETLGE MKDSGPSPGQGH	MKDSGPSPGQGH	KRH04514
GmprePIP5	Glycine max	Di	Fabaceae	MRRSISLVVVLMVLAVTMPSLVNCRFLASQEKATHEPVKEKASTQDNISTRVLISSKINT MSSGPSRRGSGH	T MSSGPSRRGSGH	KRH77059
GmprePIP6	Glycine max	Di	Fabaceae	MKRSISLVVVLMVLAVTMPSLVNCRVLASQEKAIHEPVKEKTSTEDNISTRVLISSKVNT MSSGPSRRGSGH	T MSSGPSRRGSGH	KRH28418
GmprePIP7	Glycine max	Di	Fabaceae	MRLSVLLLVFLAVLAATRPSLVDCRVLPSPKNTEKAPHEPLKVIRFLINLVMAEKANTSE GNISNRVLTENKFQTMSSGPSRRGSGH	TMSSGPSRRGSGH	KRH58000
GmprePIP8	Glycine max	Di	Fabaceae	MKLSVLLLVFLTVLAATRPSLVNCRVLSPQKNTEKAPHEPLKVIRFLINLVMAEKANTSE GNMSNRVLAENKFQTMSSGPSRRGSGH	TMSSGPSRRGSGH	KRH04511
GmprePIP9	Glycine max	Di	Fabaceae	MQMKKSSLWIVMIITVLVVSSQFCSVHGRVLRSEVLKTPVGDGCEDFKGEDSSLGMATFA VASNNSSTRQFARSLAYKLASGPSKKGPGH	KLASGPSKKGPGH	KRH15423
GmprePIP10	Glycine max	Di	Fabaceae	MQMKKSLWIALVTIMLVLSSQLCLVHSRVLRSKVVLTEVADDCVELKESGSSLWRDQFFV VSSENSSTRVSKRSLAFRLASGPSKKGPGH	RLASGPSKKGPGH	KRH61361
GmprePIP11	Glycine max	Di	Fabaceae	MPMKSLWIAFTIMLVLSSQLCLVRSRVLRSKVALTKVASDCVKLKGSGSSLWTTKSFVVS NSDNSSTPVSKRSLAFRLASGPSKKGPGH	RLASGPSKKGPGH	KRH52048
GmprePIP12	Glycine max	Di	Fabaceae	MNSSKACTLLNLIMLVVMLVAIFISQSRVEARVLSHSEEFAFARANNLQTYSSSAYEQAK KTMGFWMQRLASGPSPKGPGH	RLASGPSPKGPGH	KRH29574
GmprePIP13	Glycine max	Di	Fabaceae	MNSSKACTLLNLVAVVMFVAILISQSRVEARVLSHSEEFAFARANNLQTYTSSAYEQAKK TMGFWMQRLASGPSPKGPGH	RLASGPSPKGPGH	KRH24566
GmprePIP14	Glycine max	Di	Fabaceae	MKGYSLAVAFNAIFLVIFLLLLLSYSNNVESTRTLKDQSSSPAFIGLIINRAYSGPSHRG AGH	RAYSGPSHRG AGH	KRG91041
CsprePIP1	Cucumis sativus	Di	Cucurbitaceae	MNFGKLSVLLIVLVVALTLLSNSSTVDAARVVPGDFASVNHLEMYPSAYEQAKHTVSCWL GRLSSGPSPKGPGH	RLSSGPSPKGPGH	KGN53008
CsprePIP2	Cucumis sativus	Di	Cucurbitaceae	MKFQNISTLLIVCVVFGIVFSHTGVVDATRVLLGSGPSPGGPGHGTKPPADPYTFKAKER VKPWLENLGSGPSPGGPGHGTKPPADPYTFKAKERVKPWLENLGSGPSPGGPGHGTKPPA HVA	NLGSGPSPGGPGH	KGN53841
CsprePIP3	Cucumis sativus	Di	Cucurbitaceae	MMKFQKITTLLIVCVLVGVVLSQINVADAARILLSETPRDDHDHGVDYHIDPYSIVYQKA KESISCWLGKLSSGPSPSGPGH	KLSSGPSPSGPGH	KGN53025
CsprePIP4	Cucumis sativus	Di	Cucurbitaceae	MKARFFGVFAVMTLLAMVFVHVDCRHLRSRVETLPTVGTGRVEKVTKGDTNGLVSFSGHR KGSWAFKHASGPSMRGPGH	KHASGPSMRGPGH	KGN62475
CmprePIP1	Cucumis melo	Di	Cucurbitaceae	MKFQKITTLLIVCVLFGVVLSQINVADAARILSETPREDHHGVDYVDPYSIVYQKAKESV SCWLGKLSSGPSPSGPGH	KLSSGPSPSGPGH	maker-chr07-exonerate_est2genome-gene-245.3-mRNA-1:cds
CmprePIP2	Cucumis melo	Di	Cucurbitaceae	MRSMSKIFIGLILVVALLDNGGLVIVTEARPLGLMGSGSAAAIAEDFFEGLSLGAIKQSG PSAGGDGHKFVNYDTFGGMKDSGPTPGDGHSHVTSSHH	MKDSGPTPGDGH	maker-chr08-exonerate_est2genome-gene-38.16-mRNA-1:cds
CmprePIP3	Cucumis melo	Di	Cucurbitaceae	MNSKSLLLALSRTAIFIFFLLLSSIQVHSSRPLKHDHHHHPPSLGVSPVTKLHIYKDYSG PSHRGSGH	KDYSG PSHRGSGH	maker-chr09-exonerate_est2genome-gene-207.1-mRNA-1:cds
CmprePIP4	Cucumis melo	Di	Cucurbitaceae	MRHLCLLSLLLLPLLLPTTTSNLLVHRRALRPDATAKIGSHAHEFKLKPKGGGGGGGSGG GGGGLDTSNQRVFTLASGPSKRGDGH	TLASGPSKRGDGH	maker-chr11-exonerate_est2genome-gene-87.28-mRNA-1:cds
CmprePIP5	Cucumis melo	Di	Cucurbitaceae	MKPSFFGVFAVMILLAMVFVHVDCRHLRSRVETLPTVGTGRVEKVTKGDTSGLVSFNGHR KGSWAFKHASGPSMRGPGH	KHASGPSMRGPGH	maker-chr03-exonerate_est2genome-gene-282.1-mRNA-1:cds
CmprePIP6	Cucumis melo	Di	Cucurbitaceae	MNYGKLVVLSIVLFVALALLSNSAAVDAARVVPGDFASVNHLEMYPSAYEQAKHTVSCWL GRLSSGPSPKGPGH	RLSSGPSPKGPGH	maker-chr07-exonerate_est2genome-gene-246.22-mRNA-1:cds
TaprePIP1	Triticum aestivum	Mo	Poaceae	MAARLKAGAPAGALLVVACLVLATAAAVSGARPLAAREEGGTARAVMVESPAGDAIQTVA RAVERRLMFDVGMLLGIKDSGPSPGAGH	IKDSGPSPGAGH	TraesCS7D02G383700.1.cds1
TaprePIP2	Triticum aestivum	Mo	Poaceae	MAVRLRAGAPAGALLWVACLVLATAAAVSGARPVAVREEGRTALVVTVESPAGDAIQTVV RAVGHRLVFDIGMLRGIKHSGPSPGDGH	IKHSGPSPGDGH	TraesCS7B02G289800.1.cds1
TaprePIP3	Triticum aestivum	Mo	Poaceae	MAARLRAGAPAGALLVVACLLLATAAAVSGARPLAVTVESPAGDAIQTVGRAVERRLMFD VGILRGIKDSGPSPGAGH	IKDSGPSPGAGH	TraesCS7B02G289900.1.cds1
TaprePIP4	Triticum aestivum	Mo	Poaceae	MAARLRAGAPAGALLLVACLFLATAAAVSGARPLAVREEGSTARAVTVESPAGDAIRTVV RAVERRLMFDVGMLRGIKDSGPSPGAGH	IKDSGPSPGAGH	TraesCS7B02G290000.1.cds1
TaprePIP5	Triticum aestivum	Mo	Poaceae	MAARLREGAPAGALLVVACLVLATAAAVSGARPLAVREEGGTPRAVTVESPAGDAIQTVA RAVERRLLVDVGMLLGIKDSGPSPGAGH	IKDSGPSPGAGH	TraesCS7A02G387200.1.cds1
OsJGprePIP	Oryza sativa Japonica Group	Mo	Poaceae	MGSHLHRDLLLAVVLAAIAAASLAGRADAARPLPPSPALPSPSSSSALEAAKAAVSTLME MLPSGPSAGGAGH	MLPSGPSAGGAGH	Os01t0895000-01
OsIGprePIP	Oryza sativa Indica Group	Mo	Poaceae	MGSHLHRDLLLAVVLAAIAAASLAGRADAARPLPPSPALPSPSSSSALEAAKAAVSTLME MLPSGPSAGGAGH	MLPSGPSAGGAGH	BGIOSGA000335-PA
SbprePIP1	Sorghum bicolor	Mo	Poaceae	MAVTELNTIRSRAPAVVLVGLLLATCLLLLLAATVANASRPLKVSYDDGAQHTVESPPVV GYIQTVVVGTTAEAEQDGGAAAGHRLMNVDMLGGIKDSGPSPGVGH	IKDSGPSPGVGH	OQU76750
SbprePIP2	Sorghum bicolor	Mo	Poaceae	MAVTELNTIRSRAPAVVLVGLLLATCLLLLLAATVANASRPLKVSYDDGAQHTVESPPVV GYIQTVVVGTTAEAEQDGGAAAGHRLMNVDMLGGIKDSGPSPGVGH	IKDSGPSPGVGH	KXG20437
SbprePIP3	Sorghum bicolor	Mo	Poaceae	MKTTTTSPTVLLTIALLCDAARQLPATEGSVVENQEAPATATTAYTTMPERAWSKTTAMA WTQQLPSGPSPRGPGH	QLPSGPSPRGPGH	OQU92317
SiprePIP	Setaria italica	Mo	Poaceae	MAAKLRAQAPAVVALLLAAAGLLVLAATVADARPLKEEPSSSSEGDDVPTVVVESPAGDI QTVVGTAEDDGAGRNKFVMSIDMLGGIKESGPSPGAGH	IKESGPSPGAGH	KQL11296
ZmprePIP	Zea mays	Mo	Poaceae	MKQPTTVLLAIALLWGALLVPAADAARQLPPEGRVAVENHEAAAAATAYTTLRERAWSKT TAMAWTQQLPSGPSPRGPGH	QLPSGPSPRGPGH	Zm00001eb020880_P001
MaprePIP1	Musa acuminata	Mo	Musaceae	MGCRRSCVLVMALLVSAVVASNVGGVDAARPVPDCFDGGESYLAYPSTQEKARATVATWM ARLPSGPSPKGPGH	RLPSGPSPKGPGH	Ma07_p25250.1
MaprePIP2	Musa acuminata	Mo	Musaceae	MGCRRTCAMLLVIVVSIMAVVMTGAGGGVDAARPAPDCFDGESYLAHPSVYEKARAAVAA WMARLPSGPSPGGPGH	RLPSGPSPGGPGH	Ma06_p01600.1
BdprePIP	Brachypodium distachyon	Mo	Poaceae	MAAKLRALLVVACLVLATAAAVSGTRPLTAVSEEEGDGARAVKSPPATADVIQTMVGAVE GAGHKLFIGVDMLRGIKNSGPSPGDGH	IKNSGPSPGDGH	KQK17556
