# Supplementary material for: Structure and functional divergence of PIP peptide family revealed by functional studies on PIP1 and PIP2 in Arabidopsis thaliana
Source: Front Plant Sci. 2023 Nov 24;14:1208549. doi: 10.3389/fpls.2023.1208549 (PMC10704477; doi:10.3389/fpls.2023.1208549)
Supplement: Supplementary Table 3 — Top 20 co-expressed genes of AtprePIP1 and AtprePIP2 from Arabidopsis RNA-seq database. [file Table_3.xlsx]

## Sheet: Co-Expression Gene (AtprePIP1)
id	baseMean	baseMean_MOCK	baseMean_P2	foldChange(P2/MOCK)	log2FoldChange	pval	padj	the gene annotation information
AT4G28460	4.95613	3.94314	5.96912	1.5138	0.598173	0.59	0.783554	PIP1 - PAMP-induced secreted peptide 1; Endogenous secreted peptide that acts as elicitor of immune response and positive regulator of defense response. Amplifies the immune response triggered by flg22, the active epitope of bacterial flagellin. Acts as negative regulator of root growth.
AT1G74360	417.15	131.435	702.865	5.3476	2.41889	4.49483e-31	3.09152e-29	F1M20.4 - Probable LRR receptor-like serine/threonine-protein kinase At1g74360; Belongs to the protein kinase superfamily. Ser/Thr protein kinase family.
AT3G54150	165.212	72.9355	257.488	3.53036	1.81981	3.7639e-15	7.61679e-14	F24B22.110 - S-adenosyl-L-methionine-dependent methyltransferases superfamily protein.
AT1G30755	681.788	252.081	1111.5	4.40928	2.14054	6.70023e-16	1.44175e-14	PSI2 - Elongation factor G, putative (DUF668).
AT3G11840	228.503	77.6206	379.385	4.88769	2.28915	5.19948e-33	3.95891e-31	PUB24 - E3 ubiquitin-protein ligase PUB24; E3 ubiquitin-protein ligase that acts as negative regulator of the immunity triggered by the pathogen-associated molecular patterns (PAMPs), in association with PUB22 and PUB23
AT3G26500	375.481	90.9863	659.975	7.25357	2.85869	2.29387e-21	7.8177e-20	PIRL2 - Plant intracellular Ras-group-related LRR protein 2; Leucine-rich repeat protein that likely mediates protein interactions, possibly in the context of signal transduction. Belongs to the SHOC2 family.
AT1G26420	564.971	64.2491	1065.69	16.5869	4.05197	2.61334e-13	4.37466e-12	FOX5 - Berberine bridge enzyme-like 7; Probable flavin-dependent oxidoreductase.
AT4G21390	213.23	97.9351	328.526	3.35452	1.74611	3.38823e-20	1.04521e-18	B120 - G-type lectin S-receptor-like serine/threonine-protein kinase B120.
AT3G25610	789.12	274.286	1303.95	4.75399	2.24914	2.68922e-63	7.46621e-61	ALA10 - Phospholipid-transporting ATPase 10; Involved in transport of phospholipids
AT5G25250	351.78	181.567	521.992	2.87493	1.52353	0.000386854	0.00186869	FLOT1 - Flotillin-like protein 1; May act as a scaffolding protein within caveolar membranes, functionally participating in formation of caveolae or caveolae-like vesicles.
AT1G26380	637.993	46.6574	1229.33	26.348	4.71962	5.24176e-13	8.48747e-12	FOX1 - Berberine bridge enzyme-like 3; Flavin-dependent oxidoreductase involved in the biosynthetic pathway to 4-hydroxyindole-3-carbonyl nitrile (4-OH-ICN), a cyanogenic metabolite required for inducible pathogen defense. Converts indole cyanohydrin into indole-3-carbonyl nitrile (ICN). Belongs to the oxygen-dependent FAD-linked oxidoreductase family.
AT5G65600	117.586	9.79584	225.375	23.0072	4.52402	1.05708e-49	1.79593e-47	LECRK92 - L-type lectin-domain containing receptor kinase IX.2; Promotes hydrogen peroxide H(2)O(2) production and cell death; In the N-terminal section; belongs to the leguminous lectin family.
AT2G25297	16.4511	4.6113	28.2908	6.1351	2.61709	0.070531	0.169022	A0A178VQE8 - Transmembrane protein.
AT5G48657	469.05	169.877	768.222	4.52222	2.17703	1.74188e-46	2.57504e-44	A0A1P8BG20 - Defense protein-like protein.
AT5G44990	22.8201	15.215	30.4252	1.99969	0.999773	0.053253	0.135142	K21C13.18 - Glutathione S-transferase family protein.
AT1G07000	622.884	281.574	964.194	3.42431	1.77581	7.64765e-36	6.88167e-34	EXO70B2 - Exocyst complex component EXO70B2; Component of an exocyst subcomplex specifically involved in autophagy-related, Golgi-independent membrane traffic to the vacuole. Regulates autophagosome formation and autophagy-related Golgi- independent import into the vacuole (By similarity). Positive regulator of defense responses to pathogenic bacteria (e.g. P.syringae pv. maculicola), to the biot…
AT4G14370	150.098	151.755	148.441	0.978164	-0.0318524	0.877519	0.969506	Dl3225c - Disease resistance protein (TIR-NBS-LRR class) family.
AT4G23190	1573.35	431.986	2714.71	6.28424	2.65174	1.2186e-104	1.20621e-101	CRK11 - Cysteine-rich receptor-like protein kinase 11.
AT3G59700	218.431	124.068	312.795	2.52116	1.33409	6.18116e-07	4.92891e-06	LECRK55 - L-type lectin-domain containing receptor kinase V.5; Confers resistance to the pathogenic oomycetes Phytophthora infestans and Phytophthora capsici, but confers susceptibility to the pathogenic bacteria Pseudomonas syringae. In the N-terminal section; belongs to the leguminous lectin family.

## Sheet: Co-Expression Gene (AtprePIP2）
id	baseMean	baseMean_MOCK	baseMean_P2	foldChange(P2/MOCK)	log2FoldChange	pval	padj	the gene annotation information
AT4G37290	1.42667	1.57193	1.28141	0.815186	-0.2948	0.938868	1	PIP2 - PAMP-induced secreted peptide 2; Endogenous secreted peptide that acts as elicitor of immune response and positive regulator of defense response. Amplifies the immune response triggered by flg22, the active epitope of bacterial flagellin. Acts as negative regulator of root growth.
AT1G74360	405.666	132.131	679.2	5.14036	2.36187	1.59e-12	1.87e-11	F1M20.4 - Probable LRR receptor-like serine/threonine-protein kinase At1g74360; Belongs to the protein kinase superfamily. Ser/Thr protein kinase family.
AT3G54150	190.662	73.3087	308.016	4.20163	2.07095	1.85e-24	5.27e-23	F24B22.110 - S-adenosyl-L-methionine-dependent methyltransferases superfamily protein.
AT1G30755	807.071	253.272	1360.87	5.37317	2.42577	4.88e-25	1.44e-23	PSI2 - Elongation factor G, putative (DUF668).
AT3G11840	269.043	78.0177	460.068	5.89697	2.55997	1.63e-47	1.63e-45	PUB24 - E3 ubiquitin-protein ligase PUB24; E3 ubiquitin-protein ligase that acts as negative regulator of the immunity triggered by the pathogen-associated molecular patterns (PAMPs), in association with PUB22 and PUB23.
AT3G26500	323.985	91.4693	556.5	6.08401	2.60502	1.39e-47	1.39e-45	PIRL2 - Plant intracellular Ras-group-related LRR protein 2; Leucine-rich repeat protein that likely mediates protein interactions, possibly in the context of signal transduction. Belongs to the SHOC2 family.
AT1G26420	441.693	64.5932	818.794	12.6762	3.66405	7.79e-13	9.47e-12	FOX5 - Berberine bridge enzyme-like 7; Probable flavin-dependent oxidoreductase.
AT4G21390	267.436	98.4404	436.432	4.43346	2.14843	1.32e-35	7.33e-34	B120 - G-type lectin S-receptor-like serine/threonine-protein kinase B120.
AT3G25610	850.02	275.721	1424.32	5.16579	2.36899	7.73e-57	1.1e-54	ALA10 - Phospholipid-transporting ATPase 10; Involved in transport of phospholipids.
AT5G25250	342.825	182.485	503.166	2.7573	1.46326	4.73e-07	3.05e-06	FLOT1 - Flotillin-like protein 1; May act as a scaffolding protein within caveolar membranes, functionally participating in formation of caveolae or caveolae-like vesicles.
AT1G26380	853.888	46.8879	1660.89	35.4225	5.1466	1.06e-29	4.18e-28	FOX1 - Berberine bridge enzyme-like 3; Flavin-dependent oxidoreductase involved in the biosynthetic pathway to 4-hydroxyindole-3-carbonyl nitrile (4-OH-ICN), a cyanogenic metabolite required for inducible pathogen defense. Converts indole cyanohydrin into indole-3-carbonyl nitrile (ICN). Belongs to the oxygen-dependent FAD-linked oxidoreductase family.
AT5G65600	151.419	9.83656	293.001	29.7869	4.89661	9.23e-70	1.88e-67	LECRK92 - L-type lectin-domain containing receptor kinase IX.2; Promotes hydrogen peroxide H(2)O(2) production and cell death; In the N-terminal section; belongs to the leguminous lectin family.
AT2G25297	11.418	4.64018	18.1958	3.92136	1.97136	0.00573172	0.0179272	A0A178VQE8 - Transmembrane protein.
AT5G48657	391.393	170.694	612.093	3.58592	1.84234	2.19e-18	4.18e-17	A0A1P8BG20 - Defense protein-like protein.
AT5G44990	29.2575	15.2787	43.2363	2.82984	1.50072	0.000753075	0.0028716	K21C13.18 - Glutathione S-transferase family protein.
AT1G07000	703.456	283.084	1123.83	3.96996	1.98912	2.27e-20	4.93e-19	EXO70B2 - Exocyst complex component EXO70B2; Component of an exocyst subcomplex specifically involved in autophagy-related, Golgi-independent membrane traffic to the vacuole. Regulates autophagosome formation and autophagy-related Golgi- independent import into the vacuole (By similarity). Positive regulator of defense responses to pathogenic bacteria (e.g. P.syringae pv. maculicola), to the biot…
AT4G23190	2256.05	434.083	4078.02	9.39455	3.23182	3.8e-98	1.39e-95	CRK11 - Cysteine-rich receptor-like protein kinase 11.
AT1G14370	406.903	156.242	657.563	4.20861	2.07334	1.85e-25	5.61e-24	PBL2 - Probable serine/threonine-protein kinase PBL2; Involved in disease resistance signaling. Contributes to pathogen-associated molecular pattern (PAMP)-triggered immunity (PTI) signaling and defense responses downstream of FLS2. Required for the bacterial XopAC/AvrAC effector-triggered immunity (ETI) against Xanthomonas campestris ; Belongs to the protein kinase superfamily. Ser/Thr protein k…
AT1G79680	122.617	10.871	234.364	21.5585	4.43019	1.22e-53	1.57e-51	WAKL10 - Wall-associated receptor kinase-like 10; Serine/threonine-protein kinase that may function as a signaling receptor of extracellular matrix component.
AT2G15390	562.274	175.078	949.471	5.42312	2.43912	3.89e-25	1.16e-23	FUT4 - Probable fucosyltransferase 4; May be involved in cell wall biosynthesis. May act as a fucosyltransferase; Belongs to the glycosyltransferase 37 family.
