# Supplementary material for: Structure and functional divergence of PIP peptide family revealed by functional studies on PIP1 and PIP2 in Arabidopsis thaliana
Source: Front Plant Sci. 2023 Nov 24;14:1208549. doi: 10.3389/fpls.2023.1208549 (PMC10704477; doi:10.3389/fpls.2023.1208549)
Supplement: Supplementary Table 4 — Protein interactions of AtPIP1 or AtPIP2 co-expressed genes. [file Table_4.xlsx]

## Sheet: AtPIP1
#node1	node2	node1_string_id	node2_string_id	neighborhood_on_chromosome	gene_fusion	phylogenetic_cooccurrence	homology	coexpression	experimentally_determined_interaction	database_annotated	automated_textmining	combined_score
AT1G26380	AT3G25610	3702.AT1G26380.1	3702.AT3G25610.1	0	0	0	0	0.412	0	0	0	0.412
AT1G26380	AT4G28460	3702.AT1G26380.1	3702.AT4G28460.1	0	0	0	0	0.413	0	0	0	0.412
AT1G26380	AT5G44990	3702.AT1G26380.1	3702.AT5G44990.2	0	0	0	0	0.431	0	0	0	0.431
AT1G26380	FLOT1	3702.AT1G26380.1	3702.AT5G25250.1	0	0	0	0	0.447	0	0	0	0.447
AT1G26380	CRK11	3702.AT1G26380.1	3702.AT4G23190.1	0	0	0	0	0.499	0	0	0	0.499
AT1G26380	AT5G65600	3702.AT1G26380.1	3702.AT5G65600.1	0	0	0	0	0.606	0	0	0	0.606
AT1G26380	AT1G74360	3702.AT1G26380.1	3702.AT1G74360.1	0	0	0	0	0.746	0.073	0	0	0.754
AT1G26380	AT3G54150	3702.AT1G26380.1	3702.AT3G54150.1	0	0	0	0	0.837	0	0.074	0	0.842
AT1G26380	AT1G26420	3702.AT1G26380.1	3702.AT1G26420.1	0	0	0.449	0.981	0.863	0	0	0.804	0.866
AT1G26420	AT1G26380	3702.AT1G26420.1	3702.AT1G26380.1	0	0	0.449	0.981	0.863	0	0	0.804	0.866
AT1G26420	AT5G65600	3702.AT1G26420.1	3702.AT5G65600.1	0	0	0	0	0.412	0	0	0	0.412
AT1G26420	AT5G44990	3702.AT1G26420.1	3702.AT5G44990.2	0	0	0	0	0.413	0	0	0	0.412
AT1G26420	AT3G25610	3702.AT1G26420.1	3702.AT3G25610.1	0	0	0	0	0.413	0	0	0	0.412
AT1G26420	PIRL2	3702.AT1G26420.1	3702.AT3G26500.1	0	0	0	0	0.412	0.073	0	0	0.431
AT1G26420	FLOT1	3702.AT1G26420.1	3702.AT5G25250.1	0	0	0	0	0.442	0	0	0	0.442
AT1G26420	CRK11	3702.AT1G26420.1	3702.AT4G23190.1	0	0	0	0	0.499	0	0	0	0.499
AT1G26420	AT3G54150	3702.AT1G26420.1	3702.AT3G54150.1	0	0	0	0	0.593	0	0.074	0	0.607
AT1G26420	AT1G74360	3702.AT1G26420.1	3702.AT1G74360.1	0	0	0	0	0.691	0.073	0	0	0.701
AT1G30755	EXO70B2	3702.AT1G30755.1	3702.AT1G07000.1	0	0	0	0	0.444	0	0	0	0.444
AT1G30755	PUB24	3702.AT1G30755.1	3702.AT3G11840.1	0	0	0	0	0.422	0	0	0	0.422
AT1G30755	CRK11	3702.AT1G30755.1	3702.AT4G23190.1	0	0	0	0	0.434	0	0	0	0.434
AT1G30755	PIRL2	3702.AT1G30755.1	3702.AT3G26500.1	0	0	0	0	0.442	0	0	0	0.442
AT1G30755	AT1G74360	3702.AT1G30755.1	3702.AT1G74360.1	0	0	0	0	0.451	0	0	0	0.451
AT1G74360	EXO70B2	3702.AT1G74360.1	3702.AT1G07000.1	0	0	0	0	0.469	0	0	0	0.469
AT1G74360	AT1G26380	3702.AT1G74360.1	3702.AT1G26380.1	0	0	0	0	0.746	0.073	0	0	0.754
AT1G74360	AT1G26420	3702.AT1G74360.1	3702.AT1G26420.1	0	0	0	0	0.691	0.073	0	0	0.701
AT1G74360	AT1G30755	3702.AT1G74360.1	3702.AT1G30755.1	0	0	0	0	0.451	0	0	0	0.451
AT1G74360	AT4G28460	3702.AT1G74360.1	3702.AT4G28460.1	0	0	0	0	0.403	0	0	0	0.403
AT1G74360	AT5G65600	3702.AT1G74360.1	3702.AT5G65600.1	0	0	0	0.643	0.448	0	0	0	0.448
AT1G74360	FLOT1	3702.AT1G74360.1	3702.AT5G25250.1	0	0	0	0	0.404	0	0.16	0	0.477
AT1G74360	HLECRK	3702.AT1G74360.1	3702.AT3G59700.1	0	0	0	0.675	0.568	0.054	0.187	0	0.638
AT1G74360	B120	3702.AT1G74360.1	3702.AT4G21390.1	0	0	0	0.625	0.597	0.054	0.187	0	0.662
AT1G74360	PUB24	3702.AT1G74360.1	3702.AT3G11840.1	0	0	0	0	0.682	0	0	0	0.682
AT1G74360	CRK11	3702.AT1G74360.1	3702.AT4G23190.1	0	0	0	0.657	0.632	0.054	0.187	0	0.692
AT1G74360	AT3G54150	3702.AT1G74360.1	3702.AT3G54150.1	0	0	0	0	0.796	0	0.084	0	0.805
AT1G74360	AT3G25610	3702.AT1G74360.1	3702.AT3G25610.1	0	0	0	0	0.827	0	0	0	0.827
AT3G25610	EXO70B2	3702.AT3G25610.1	3702.AT1G07000.1	0	0	0	0	0.62	0	0	0	0.62
AT3G25610	AT1G26380	3702.AT3G25610.1	3702.AT1G26380.1	0	0	0	0	0.412	0	0	0	0.412
AT3G25610	AT1G26420	3702.AT3G25610.1	3702.AT1G26420.1	0	0	0	0	0.413	0	0	0	0.412
AT3G25610	AT1G74360	3702.AT3G25610.1	3702.AT1G74360.1	0	0	0	0	0.827	0	0	0	0.827
AT3G25610	PUB24	3702.AT3G25610.1	3702.AT3G11840.1	0	0	0	0	0.586	0	0	0	0.586
AT3G25610	AT5G48657	3702.AT3G25610.1	3702.AT5G48657.1	0	0	0	0	0.447	0	0	0	0.447
AT3G25610	CRK11	3702.AT3G25610.1	3702.AT4G23190.1	0	0	0	0	0.464	0.05	0	0	0.469
AT3G25610	HLECRK	3702.AT3G25610.1	3702.AT3G59700.1	0	0	0	0	0.474	0.05	0	0	0.478
AT3G25610	B120	3702.AT3G25610.1	3702.AT4G21390.1	0	0	0	0	0.57	0.05	0	0	0.574
AT3G25610	AT3G54150	3702.AT3G25610.1	3702.AT3G54150.1	0	0	0	0	0.667	0.047	0	0	0.669
AT3G54150	EXO70B2	3702.AT3G54150.1	3702.AT1G07000.1	0	0	0	0	0.486	0	0	0	0.485
AT3G54150	AT1G26380	3702.AT3G54150.1	3702.AT1G26380.1	0	0	0	0	0.837	0	0.074	0	0.842
AT3G54150	AT1G26420	3702.AT3G54150.1	3702.AT1G26420.1	0	0	0	0	0.593	0	0.074	0	0.607
AT3G54150	AT1G74360	3702.AT3G54150.1	3702.AT1G74360.1	0	0	0	0	0.796	0	0.084	0	0.805
AT3G54150	PUB24	3702.AT3G54150.1	3702.AT3G11840.1	0	0	0	0	0.802	0	0	0	0.802
AT3G54150	AT3G25610	3702.AT3G54150.1	3702.AT3G25610.1	0	0	0	0	0.667	0.047	0	0	0.669
AT3G54150	AT4G28460	3702.AT3G54150.1	3702.AT4G28460.1	0	0	0	0	0.4	0	0	0	0.4
AT3G54150	FLOT1	3702.AT3G54150.1	3702.AT5G25250.1	0	0	0	0	0.408	0	0	0	0.408
AT3G54150	HLECRK	3702.AT3G54150.1	3702.AT3G59700.1	0	0	0	0	0.435	0	0	0	0.435
AT3G54150	AT5G65600	3702.AT3G54150.1	3702.AT5G65600.1	0	0	0	0	0.5	0	0	0	0.499
AT3G54150	B120	3702.AT3G54150.1	3702.AT4G21390.1	0	0	0	0	0.546	0	0	0	0.546
AT3G54150	CRK11	3702.AT3G54150.1	3702.AT4G23190.1	0	0	0	0	0.576	0	0	0	0.576
AT4G14370	CRK11	3702.AT4G14370.1	3702.AT4G23190.1	0	0	0	0	0.403	0	0	0	0.403
AT4G14370	B120	3702.AT4G14370.1	3702.AT4G21390.1	0	0	0	0	0.408	0	0	0	0.408
AT4G28460	AT1G26380	3702.AT4G28460.1	3702.AT1G26380.1	0	0	0	0	0.413	0	0	0	0.412
AT4G28460	AT1G74360	3702.AT4G28460.1	3702.AT1G74360.1	0	0	0	0	0.403	0	0	0	0.403
AT4G28460	AT3G54150	3702.AT4G28460.1	3702.AT3G54150.1	0	0	0	0	0.4	0	0	0	0.4
AT5G44990	AT1G26380	3702.AT5G44990.2	3702.AT1G26380.1	0	0	0	0	0.431	0	0	0	0.431
AT5G44990	AT1G26420	3702.AT5G44990.2	3702.AT1G26420.1	0	0	0	0	0.413	0	0	0	0.412
AT5G48657	EXO70B2	3702.AT5G48657.1	3702.AT1G07000.1	0	0	0	0	0.448	0	0	0.327	0.612
AT5G48657	AT3G25610	3702.AT5G48657.1	3702.AT3G25610.1	0	0	0	0	0.447	0	0	0	0.447
AT5G48657	PIRL2	3702.AT5G48657.1	3702.AT3G26500.1	0	0	0	0	0.464	0	0	0	0.463
AT5G48657	FLOT1	3702.AT5G48657.1	3702.AT5G25250.1	0	0	0	0	0.421	0	0	0	0.42
AT5G65600	AT1G26380	3702.AT5G65600.1	3702.AT1G26380.1	0	0	0	0	0.606	0	0	0	0.606
AT5G65600	AT1G26420	3702.AT5G65600.1	3702.AT1G26420.1	0	0	0	0	0.412	0	0	0	0.412
AT5G65600	AT1G74360	3702.AT5G65600.1	3702.AT1G74360.1	0	0	0	0.643	0.448	0	0	0	0.448
AT5G65600	AT3G54150	3702.AT5G65600.1	3702.AT3G54150.1	0	0	0	0	0.5	0	0	0	0.499
AT5G65600	B120	3702.AT5G65600.1	3702.AT4G21390.1	0	0	0	0.695	0.283	0	0	0.753	0.445
B120	AT1G74360	3702.AT4G21390.1	3702.AT1G74360.1	0	0	0	0.625	0.597	0.054	0.187	0	0.662
B120	PUB24	3702.AT4G21390.1	3702.AT3G11840.1	0	0	0	0	0.427	0	0	0	0.426
B120	AT3G25610	3702.AT4G21390.1	3702.AT3G25610.1	0	0	0	0	0.57	0.05	0	0	0.574
B120	PIRL2	3702.AT4G21390.1	3702.AT3G26500.1	0	0	0	0	0.319	0.054	0.187	0	0.43
B120	AT3G54150	3702.AT4G21390.1	3702.AT3G54150.1	0	0	0	0	0.546	0	0	0	0.546
B120	AT4G14370	3702.AT4G21390.1	3702.AT4G14370.1	0	0	0	0	0.408	0	0	0	0.408
B120	AT5G65600	3702.AT4G21390.1	3702.AT5G65600.1	0	0	0	0.695	0.283	0	0	0.753	0.445
B120	CRK11	3702.AT4G21390.1	3702.AT4G23190.1	0	0	0	0.835	0.456	0	0	0	0.456
CRK11	EXO70B2	3702.AT4G23190.1	3702.AT1G07000.1	0	0	0	0	0.475	0	0	0	0.475
CRK11	AT1G26380	3702.AT4G23190.1	3702.AT1G26380.1	0	0	0	0	0.499	0	0	0	0.499
CRK11	AT1G26420	3702.AT4G23190.1	3702.AT1G26420.1	0	0	0	0	0.499	0	0	0	0.499
CRK11	AT1G30755	3702.AT4G23190.1	3702.AT1G30755.1	0	0	0	0	0.434	0	0	0	0.434
CRK11	AT1G74360	3702.AT4G23190.1	3702.AT1G74360.1	0	0	0	0.657	0.632	0.054	0.187	0	0.692
CRK11	PUB24	3702.AT4G23190.1	3702.AT3G11840.1	0	0	0	0	0.415	0	0	0	0.414
CRK11	AT3G25610	3702.AT4G23190.1	3702.AT3G25610.1	0	0	0	0	0.464	0.05	0	0	0.469
CRK11	PIRL2	3702.AT4G23190.1	3702.AT3G26500.1	0	0	0	0	0.34	0.054	0.187	0	0.448
CRK11	AT3G54150	3702.AT4G23190.1	3702.AT3G54150.1	0	0	0	0	0.576	0	0	0	0.576
CRK11	AT4G14370	3702.AT4G23190.1	3702.AT4G14370.1	0	0	0	0	0.403	0	0	0	0.403
CRK11	B120	3702.AT4G23190.1	3702.AT4G21390.1	0	0	0	0.835	0.456	0	0	0	0.456
EXO70B2	PIRL2	3702.AT1G07000.1	3702.AT3G26500.1	0	0	0	0	0.423	0	0	0	0.422
EXO70B2	AT1G30755	3702.AT1G07000.1	3702.AT1G30755.1	0	0	0	0	0.444	0	0	0	0.444
EXO70B2	FLOT1	3702.AT1G07000.1	3702.AT5G25250.1	0	0	0	0	0.445	0	0	0	0.445
EXO70B2	AT1G74360	3702.AT1G07000.1	3702.AT1G74360.1	0	0	0	0	0.469	0	0	0	0.469
EXO70B2	CRK11	3702.AT1G07000.1	3702.AT4G23190.1	0	0	0	0	0.475	0	0	0	0.475
EXO70B2	AT3G54150	3702.AT1G07000.1	3702.AT3G54150.1	0	0	0	0	0.486	0	0	0	0.485
EXO70B2	AT5G48657	3702.AT1G07000.1	3702.AT5G48657.1	0	0	0	0	0.448	0	0	0.327	0.612
EXO70B2	AT3G25610	3702.AT1G07000.1	3702.AT3G25610.1	0	0	0	0	0.62	0	0	0	0.62
EXO70B2	PUB24	3702.AT1G07000.1	3702.AT3G11840.1	0	0	0	0	0.729	0	0	0.749	0.929
FLOT1	EXO70B2	3702.AT5G25250.1	3702.AT1G07000.1	0	0	0	0	0.445	0	0	0	0.445
FLOT1	AT1G26380	3702.AT5G25250.1	3702.AT1G26380.1	0	0	0	0	0.447	0	0	0	0.447
FLOT1	AT1G26420	3702.AT5G25250.1	3702.AT1G26420.1	0	0	0	0	0.442	0	0	0	0.442
FLOT1	AT1G74360	3702.AT5G25250.1	3702.AT1G74360.1	0	0	0	0	0.404	0	0.16	0	0.477
FLOT1	PUB24	3702.AT5G25250.1	3702.AT3G11840.1	0	0	0	0	0.407	0	0	0	0.407
FLOT1	PIRL2	3702.AT5G25250.1	3702.AT3G26500.1	0	0	0	0	0.432	0	0.255	0	0.558
FLOT1	AT3G54150	3702.AT5G25250.1	3702.AT3G54150.1	0	0	0	0	0.408	0	0	0	0.408
FLOT1	AT5G48657	3702.AT5G25250.1	3702.AT5G48657.1	0	0	0	0	0.421	0	0	0	0.42
HLECRK	AT1G74360	3702.AT3G59700.1	3702.AT1G74360.1	0	0	0	0.675	0.568	0.054	0.187	0	0.638
HLECRK	AT3G25610	3702.AT3G59700.1	3702.AT3G25610.1	0	0	0	0	0.474	0.05	0	0	0.478
HLECRK	PIRL2	3702.AT3G59700.1	3702.AT3G26500.1	0	0	0	0	0.338	0.054	0.187	0	0.446
HLECRK	AT3G54150	3702.AT3G59700.1	3702.AT3G54150.1	0	0	0	0	0.435	0	0	0	0.435
PIRL2	EXO70B2	3702.AT3G26500.1	3702.AT1G07000.1	0	0	0	0	0.423	0	0	0	0.422
PIRL2	AT1G26420	3702.AT3G26500.1	3702.AT1G26420.1	0	0	0	0	0.412	0.073	0	0	0.431
PIRL2	AT1G30755	3702.AT3G26500.1	3702.AT1G30755.1	0	0	0	0	0.442	0	0	0	0.442
PIRL2	B120	3702.AT3G26500.1	3702.AT4G21390.1	0	0	0	0	0.319	0.054	0.187	0	0.43
PIRL2	HLECRK	3702.AT3G26500.1	3702.AT3G59700.1	0	0	0	0	0.338	0.054	0.187	0	0.446
PIRL2	CRK11	3702.AT3G26500.1	3702.AT4G23190.1	0	0	0	0	0.34	0.054	0.187	0	0.448
PIRL2	AT5G48657	3702.AT3G26500.1	3702.AT5G48657.1	0	0	0	0	0.464	0	0	0	0.463
PIRL2	FLOT1	3702.AT3G26500.1	3702.AT5G25250.1	0	0	0	0	0.432	0	0.255	0	0.558
PUB24	EXO70B2	3702.AT3G11840.1	3702.AT1G07000.1	0	0	0	0	0.729	0	0	0.749	0.929
PUB24	AT1G30755	3702.AT3G11840.1	3702.AT1G30755.1	0	0	0	0	0.422	0	0	0	0.422
PUB24	AT1G74360	3702.AT3G11840.1	3702.AT1G74360.1	0	0	0	0	0.682	0	0	0	0.682
PUB24	FLOT1	3702.AT3G11840.1	3702.AT5G25250.1	0	0	0	0	0.407	0	0	0	0.407
PUB24	CRK11	3702.AT3G11840.1	3702.AT4G23190.1	0	0	0	0	0.415	0	0	0	0.414
PUB24	B120	3702.AT3G11840.1	3702.AT4G21390.1	0	0	0	0	0.427	0	0	0	0.426
PUB24	AT3G25610	3702.AT3G11840.1	3702.AT3G25610.1	0	0	0	0	0.586	0	0	0	0.586
PUB24	AT3G54150	3702.AT3G11840.1	3702.AT3G54150.1	0	0	0	0	0.802	0	0	0	0.802

## Sheet: AtPIP2
#node1	node2	node1_string_id	node2_string_id	neighborhood_on_chromosome	gene_fusion	phylogenetic_cooccurrence	homology	coexpression	experimentally_determined_interaction	database_annotated	automated_textmining	combined_score
APK2A	EXO70B2	3702.AT1G14370.1	3702.AT1G07000.1	0	0	0	0	0.603	0	0	0.086	0.621
APK2A	FUT4	3702.AT1G14370.1	3702.AT2G15390.2	0	0	0	0	0.435	0	0	0	0.435
APK2A	PIRL2	3702.AT1G14370.1	3702.AT3G26500.1	0	0	0	0	0.339	0.054	0.187	0	0.447
APK2A	PUB24	3702.AT1G14370.1	3702.AT3G11840.1	0	0	0	0	0.522	0	0	0	0.522
APK2A	AT3G54150	3702.AT1G14370.1	3702.AT3G54150.1	0	0	0	0	0.53	0	0	0	0.53
APK2A	AT1G74360	3702.AT1G14370.1	3702.AT1G74360.1	0	0	0	0.783	0.489	0.054	0.187	0	0.572
APK2A	AT3G25610	3702.AT1G14370.1	3702.AT3G25610.1	0	0	0	0	0.626	0.05	0	0	0.629
AT1G26380	AT3G25610	3702.AT1G26380.1	3702.AT3G25610.1	0	0	0	0	0.412	0	0	0	0.412
AT1G26380	AT5G44990	3702.AT1G26380.1	3702.AT5G44990.2	0	0	0	0	0.431	0	0	0	0.431
AT1G26380	FLOT1	3702.AT1G26380.1	3702.AT5G25250.1	0	0	0	0	0.447	0	0	0	0.447
AT1G26380	CRK11	3702.AT1G26380.1	3702.AT4G23190.1	0	0	0	0	0.499	0	0	0	0.499
AT1G26380	AT5G65600	3702.AT1G26380.1	3702.AT5G65600.1	0	0	0	0	0.606	0	0	0	0.606
AT1G26380	WAKL10	3702.AT1G26380.1	3702.AT1G79680.1	0	0	0	0	0.681	0	0	0	0.681
AT1G26380	AT1G74360	3702.AT1G26380.1	3702.AT1G74360.1	0	0	0	0	0.746	0.073	0	0	0.754
AT1G26380	AT3G54150	3702.AT1G26380.1	3702.AT3G54150.1	0	0	0	0	0.837	0	0.074	0	0.842
AT1G26380	AT1G26420	3702.AT1G26380.1	3702.AT1G26420.1	0	0	0.449	0.981	0.863	0	0	0.804	0.866
AT1G26420	AT1G26380	3702.AT1G26420.1	3702.AT1G26380.1	0	0	0.449	0.981	0.863	0	0	0.804	0.866
AT1G26420	AT5G65600	3702.AT1G26420.1	3702.AT5G65600.1	0	0	0	0	0.412	0	0	0	0.412
AT1G26420	AT5G44990	3702.AT1G26420.1	3702.AT5G44990.2	0	0	0	0	0.413	0	0	0	0.412
AT1G26420	AT3G25610	3702.AT1G26420.1	3702.AT3G25610.1	0	0	0	0	0.413	0	0	0	0.412
AT1G26420	PIRL2	3702.AT1G26420.1	3702.AT3G26500.1	0	0	0	0	0.412	0.073	0	0	0.431
AT1G26420	FLOT1	3702.AT1G26420.1	3702.AT5G25250.1	0	0	0	0	0.442	0	0	0	0.442
AT1G26420	CRK11	3702.AT1G26420.1	3702.AT4G23190.1	0	0	0	0	0.499	0	0	0	0.499
AT1G26420	WAKL10	3702.AT1G26420.1	3702.AT1G79680.1	0	0	0	0	0.552	0	0	0	0.552
AT1G26420	AT3G54150	3702.AT1G26420.1	3702.AT3G54150.1	0	0	0	0	0.593	0	0.074	0	0.607
AT1G26420	AT1G74360	3702.AT1G26420.1	3702.AT1G74360.1	0	0	0	0	0.691	0.073	0	0	0.701
AT1G30755	EXO70B2	3702.AT1G30755.1	3702.AT1G07000.1	0	0	0	0	0.444	0	0	0	0.444
AT1G30755	PUB24	3702.AT1G30755.1	3702.AT3G11840.1	0	0	0	0	0.422	0	0	0	0.422
AT1G30755	CRK11	3702.AT1G30755.1	3702.AT4G23190.1	0	0	0	0	0.434	0	0	0	0.434
AT1G30755	PIRL2	3702.AT1G30755.1	3702.AT3G26500.1	0	0	0	0	0.442	0	0	0	0.442
AT1G30755	AT1G74360	3702.AT1G30755.1	3702.AT1G74360.1	0	0	0	0	0.451	0	0	0	0.451
AT1G74360	EXO70B2	3702.AT1G74360.1	3702.AT1G07000.1	0	0	0	0	0.469	0	0	0	0.469
AT1G74360	APK2A	3702.AT1G74360.1	3702.AT1G14370.1	0	0	0	0.783	0.489	0.054	0.187	0	0.572
AT1G74360	AT1G26380	3702.AT1G74360.1	3702.AT1G26380.1	0	0	0	0	0.746	0.073	0	0	0.754
AT1G74360	AT1G26420	3702.AT1G74360.1	3702.AT1G26420.1	0	0	0	0	0.691	0.073	0	0	0.701
AT1G74360	AT1G30755	3702.AT1G74360.1	3702.AT1G30755.1	0	0	0	0	0.451	0	0	0	0.451
AT1G74360	AT5G65600	3702.AT1G74360.1	3702.AT5G65600.1	0	0	0	0.643	0.448	0	0	0	0.448
AT1G74360	FLOT1	3702.AT1G74360.1	3702.AT5G25250.1	0	0	0	0	0.404	0	0.16	0	0.477
AT1G74360	B120	3702.AT1G74360.1	3702.AT4G21390.1	0	0	0	0.625	0.597	0.054	0.187	0	0.662
AT1G74360	PUB24	3702.AT1G74360.1	3702.AT3G11840.1	0	0	0	0	0.682	0	0	0	0.682
AT1G74360	CRK11	3702.AT1G74360.1	3702.AT4G23190.1	0	0	0	0.657	0.632	0.054	0.187	0	0.692
AT1G74360	WAKL10	3702.AT1G74360.1	3702.AT1G79680.1	0	0	0	0.638	0.646	0.054	0.187	0	0.703
AT1G74360	AT3G54150	3702.AT1G74360.1	3702.AT3G54150.1	0	0	0	0	0.796	0	0.084	0	0.805
AT1G74360	AT3G25610	3702.AT1G74360.1	3702.AT3G25610.1	0	0	0	0	0.827	0	0	0	0.827
AT3G25610	EXO70B2	3702.AT3G25610.1	3702.AT1G07000.1	0	0	0	0	0.62	0	0	0	0.62
AT3G25610	APK2A	3702.AT3G25610.1	3702.AT1G14370.1	0	0	0	0	0.626	0.05	0	0	0.629
AT3G25610	AT1G26380	3702.AT3G25610.1	3702.AT1G26380.1	0	0	0	0	0.412	0	0	0	0.412
AT3G25610	AT1G26420	3702.AT3G25610.1	3702.AT1G26420.1	0	0	0	0	0.413	0	0	0	0.412
AT3G25610	AT1G74360	3702.AT3G25610.1	3702.AT1G74360.1	0	0	0	0	0.827	0	0	0	0.827
AT3G25610	FUT4	3702.AT3G25610.1	3702.AT2G15390.2	0	0	0	0	0.509	0	0	0	0.509
AT3G25610	PUB24	3702.AT3G25610.1	3702.AT3G11840.1	0	0	0	0	0.586	0	0	0	0.586
AT3G25610	AT5G48657	3702.AT3G25610.1	3702.AT5G48657.1	0	0	0	0	0.447	0	0	0	0.447
AT3G25610	CRK11	3702.AT3G25610.1	3702.AT4G23190.1	0	0	0	0	0.464	0.05	0	0	0.469
AT3G25610	B120	3702.AT3G25610.1	3702.AT4G21390.1	0	0	0	0	0.57	0.05	0	0	0.574
AT3G25610	AT3G54150	3702.AT3G25610.1	3702.AT3G54150.1	0	0	0	0	0.667	0.047	0	0	0.669
AT3G54150	EXO70B2	3702.AT3G54150.1	3702.AT1G07000.1	0	0	0	0	0.486	0	0	0	0.485
AT3G54150	APK2A	3702.AT3G54150.1	3702.AT1G14370.1	0	0	0	0	0.53	0	0	0	0.53
AT3G54150	AT1G26380	3702.AT3G54150.1	3702.AT1G26380.1	0	0	0	0	0.837	0	0.074	0	0.842
AT3G54150	AT1G26420	3702.AT3G54150.1	3702.AT1G26420.1	0	0	0	0	0.593	0	0.074	0	0.607
AT3G54150	AT1G74360	3702.AT3G54150.1	3702.AT1G74360.1	0	0	0	0	0.796	0	0.084	0	0.805
AT3G54150	WAKL10	3702.AT3G54150.1	3702.AT1G79680.1	0	0	0	0	0.684	0	0	0	0.684
AT3G54150	FUT4	3702.AT3G54150.1	3702.AT2G15390.2	0	0	0	0	0.417	0	0	0	0.416
AT3G54150	PUB24	3702.AT3G54150.1	3702.AT3G11840.1	0	0	0	0	0.802	0	0	0	0.802
AT3G54150	AT3G25610	3702.AT3G54150.1	3702.AT3G25610.1	0	0	0	0	0.667	0.047	0	0	0.669
AT3G54150	FLOT1	3702.AT3G54150.1	3702.AT5G25250.1	0	0	0	0	0.408	0	0	0	0.408
AT3G54150	AT5G65600	3702.AT3G54150.1	3702.AT5G65600.1	0	0	0	0	0.5	0	0	0	0.499
AT3G54150	B120	3702.AT3G54150.1	3702.AT4G21390.1	0	0	0	0	0.546	0	0	0	0.546
AT3G54150	CRK11	3702.AT3G54150.1	3702.AT4G23190.1	0	0	0	0	0.576	0	0	0	0.576
AT5G44990	AT1G26380	3702.AT5G44990.2	3702.AT1G26380.1	0	0	0	0	0.431	0	0	0	0.431
AT5G44990	AT1G26420	3702.AT5G44990.2	3702.AT1G26420.1	0	0	0	0	0.413	0	0	0	0.412
AT5G48657	EXO70B2	3702.AT5G48657.1	3702.AT1G07000.1	0	0	0	0	0.448	0	0	0.327	0.612
AT5G48657	FUT4	3702.AT5G48657.1	3702.AT2G15390.2	0	0	0	0	0.449	0	0	0	0.449
AT5G48657	AT3G25610	3702.AT5G48657.1	3702.AT3G25610.1	0	0	0	0	0.447	0	0	0	0.447
AT5G48657	PIRL2	3702.AT5G48657.1	3702.AT3G26500.1	0	0	0	0	0.464	0	0	0	0.463
AT5G48657	FLOT1	3702.AT5G48657.1	3702.AT5G25250.1	0	0	0	0	0.421	0	0	0	0.42
AT5G65600	AT1G26380	3702.AT5G65600.1	3702.AT1G26380.1	0	0	0	0	0.606	0	0	0	0.606
AT5G65600	AT1G26420	3702.AT5G65600.1	3702.AT1G26420.1	0	0	0	0	0.412	0	0	0	0.412
AT5G65600	AT1G74360	3702.AT5G65600.1	3702.AT1G74360.1	0	0	0	0.643	0.448	0	0	0	0.448
AT5G65600	WAKL10	3702.AT5G65600.1	3702.AT1G79680.1	0	0	0	0.661	0.552	0	0	0.237	0.583
AT5G65600	AT3G54150	3702.AT5G65600.1	3702.AT3G54150.1	0	0	0	0	0.5	0	0	0	0.499
AT5G65600	B120	3702.AT5G65600.1	3702.AT4G21390.1	0	0	0	0.695	0.283	0	0	0.753	0.445
B120	AT1G74360	3702.AT4G21390.1	3702.AT1G74360.1	0	0	0	0.625	0.597	0.054	0.187	0	0.662
B120	WAKL10	3702.AT4G21390.1	3702.AT1G79680.1	0	0	0	0.652	0.4	0	0	0.308	0.458
B120	PUB24	3702.AT4G21390.1	3702.AT3G11840.1	0	0	0	0	0.427	0	0	0	0.426
B120	AT3G25610	3702.AT4G21390.1	3702.AT3G25610.1	0	0	0	0	0.57	0.05	0	0	0.574
B120	PIRL2	3702.AT4G21390.1	3702.AT3G26500.1	0	0	0	0	0.319	0.054	0.187	0	0.43
B120	AT3G54150	3702.AT4G21390.1	3702.AT3G54150.1	0	0	0	0	0.546	0	0	0	0.546
B120	AT5G65600	3702.AT4G21390.1	3702.AT5G65600.1	0	0	0	0.695	0.283	0	0	0.753	0.445
B120	CRK11	3702.AT4G21390.1	3702.AT4G23190.1	0	0	0	0.835	0.456	0	0	0	0.456
CRK11	EXO70B2	3702.AT4G23190.1	3702.AT1G07000.1	0	0	0	0	0.475	0	0	0	0.475
CRK11	AT1G26380	3702.AT4G23190.1	3702.AT1G26380.1	0	0	0	0	0.499	0	0	0	0.499
CRK11	AT1G26420	3702.AT4G23190.1	3702.AT1G26420.1	0	0	0	0	0.499	0	0	0	0.499
CRK11	AT1G30755	3702.AT4G23190.1	3702.AT1G30755.1	0	0	0	0	0.434	0	0	0	0.434
CRK11	AT1G74360	3702.AT4G23190.1	3702.AT1G74360.1	0	0	0	0.657	0.632	0.054	0.187	0	0.692
CRK11	PUB24	3702.AT4G23190.1	3702.AT3G11840.1	0	0	0	0	0.415	0	0	0	0.414
CRK11	AT3G25610	3702.AT4G23190.1	3702.AT3G25610.1	0	0	0	0	0.464	0.05	0	0	0.469
CRK11	PIRL2	3702.AT4G23190.1	3702.AT3G26500.1	0	0	0	0	0.34	0.054	0.187	0	0.448
CRK11	AT3G54150	3702.AT4G23190.1	3702.AT3G54150.1	0	0	0	0	0.576	0	0	0	0.576
CRK11	B120	3702.AT4G23190.1	3702.AT4G21390.1	0	0	0	0.835	0.456	0	0	0	0.456
EXO70B2	PIRL2	3702.AT1G07000.1	3702.AT3G26500.1	0	0	0	0	0.423	0	0	0	0.422
EXO70B2	AT1G30755	3702.AT1G07000.1	3702.AT1G30755.1	0	0	0	0	0.444	0	0	0	0.444
EXO70B2	FLOT1	3702.AT1G07000.1	3702.AT5G25250.1	0	0	0	0	0.445	0	0	0	0.445
EXO70B2	AT1G74360	3702.AT1G07000.1	3702.AT1G74360.1	0	0	0	0	0.469	0	0	0	0.469
EXO70B2	CRK11	3702.AT1G07000.1	3702.AT4G23190.1	0	0	0	0	0.475	0	0	0	0.475
EXO70B2	AT3G54150	3702.AT1G07000.1	3702.AT3G54150.1	0	0	0	0	0.486	0	0	0	0.485
EXO70B2	FUT4	3702.AT1G07000.1	3702.AT2G15390.2	0	0	0	0	0.512	0	0	0	0.512
EXO70B2	AT5G48657	3702.AT1G07000.1	3702.AT5G48657.1	0	0	0	0	0.448	0	0	0.327	0.612
EXO70B2	AT3G25610	3702.AT1G07000.1	3702.AT3G25610.1	0	0	0	0	0.62	0	0	0	0.62
EXO70B2	APK2A	3702.AT1G07000.1	3702.AT1G14370.1	0	0	0	0	0.603	0	0	0.086	0.621
EXO70B2	PUB24	3702.AT1G07000.1	3702.AT3G11840.1	0	0	0	0	0.729	0	0	0.749	0.929
FLOT1	EXO70B2	3702.AT5G25250.1	3702.AT1G07000.1	0	0	0	0	0.445	0	0	0	0.445
FLOT1	AT1G26380	3702.AT5G25250.1	3702.AT1G26380.1	0	0	0	0	0.447	0	0	0	0.447
FLOT1	AT1G26420	3702.AT5G25250.1	3702.AT1G26420.1	0	0	0	0	0.442	0	0	0	0.442
FLOT1	AT1G74360	3702.AT5G25250.1	3702.AT1G74360.1	0	0	0	0	0.404	0	0.16	0	0.477
FLOT1	WAKL10	3702.AT5G25250.1	3702.AT1G79680.1	0	0	0	0	0.44	0.042	0	0	0.44
FLOT1	FUT4	3702.AT5G25250.1	3702.AT2G15390.2	0	0	0	0	0.423	0	0	0	0.422
FLOT1	PUB24	3702.AT5G25250.1	3702.AT3G11840.1	0	0	0	0	0.407	0	0	0	0.407
FLOT1	PIRL2	3702.AT5G25250.1	3702.AT3G26500.1	0	0	0	0	0.432	0	0.255	0	0.558
FLOT1	AT3G54150	3702.AT5G25250.1	3702.AT3G54150.1	0	0	0	0	0.408	0	0	0	0.408
FLOT1	AT5G48657	3702.AT5G25250.1	3702.AT5G48657.1	0	0	0	0	0.421	0	0	0	0.42
FUT4	EXO70B2	3702.AT2G15390.2	3702.AT1G07000.1	0	0	0	0	0.512	0	0	0	0.512
FUT4	APK2A	3702.AT2G15390.2	3702.AT1G14370.1	0	0	0	0	0.435	0	0	0	0.435
FUT4	AT3G54150	3702.AT2G15390.2	3702.AT3G54150.1	0	0	0	0	0.417	0	0	0	0.416
FUT4	FLOT1	3702.AT2G15390.2	3702.AT5G25250.1	0	0	0	0	0.423	0	0	0	0.422
FUT4	PIRL2	3702.AT2G15390.2	3702.AT3G26500.1	0	0	0	0	0.445	0	0	0	0.445
FUT4	AT5G48657	3702.AT2G15390.2	3702.AT5G48657.1	0	0	0	0	0.449	0	0	0	0.449
FUT4	PUB24	3702.AT2G15390.2	3702.AT3G11840.1	0	0	0	0	0.48	0	0	0	0.48
FUT4	AT3G25610	3702.AT2G15390.2	3702.AT3G25610.1	0	0	0	0	0.509	0	0	0	0.509
PIRL2	EXO70B2	3702.AT3G26500.1	3702.AT1G07000.1	0	0	0	0	0.423	0	0	0	0.422
PIRL2	APK2A	3702.AT3G26500.1	3702.AT1G14370.1	0	0	0	0	0.339	0.054	0.187	0	0.447
PIRL2	AT1G26420	3702.AT3G26500.1	3702.AT1G26420.1	0	0	0	0	0.412	0.073	0	0	0.431
PIRL2	AT1G30755	3702.AT3G26500.1	3702.AT1G30755.1	0	0	0	0	0.442	0	0	0	0.442
PIRL2	WAKL10	3702.AT3G26500.1	3702.AT1G79680.1	0	0	0	0	0.339	0.054	0.187	0	0.447
PIRL2	FUT4	3702.AT3G26500.1	3702.AT2G15390.2	0	0	0	0	0.445	0	0	0	0.445
PIRL2	B120	3702.AT3G26500.1	3702.AT4G21390.1	0	0	0	0	0.319	0.054	0.187	0	0.43
PIRL2	CRK11	3702.AT3G26500.1	3702.AT4G23190.1	0	0	0	0	0.34	0.054	0.187	0	0.448
PIRL2	AT5G48657	3702.AT3G26500.1	3702.AT5G48657.1	0	0	0	0	0.464	0	0	0	0.463
PIRL2	FLOT1	3702.AT3G26500.1	3702.AT5G25250.1	0	0	0	0	0.432	0	0.255	0	0.558
PUB24	EXO70B2	3702.AT3G11840.1	3702.AT1G07000.1	0	0	0	0	0.729	0	0	0.749	0.929
PUB24	APK2A	3702.AT3G11840.1	3702.AT1G14370.1	0	0	0	0	0.522	0	0	0	0.522
PUB24	AT1G30755	3702.AT3G11840.1	3702.AT1G30755.1	0	0	0	0	0.422	0	0	0	0.422
PUB24	AT1G74360	3702.AT3G11840.1	3702.AT1G74360.1	0	0	0	0	0.682	0	0	0	0.682
PUB24	WAKL10	3702.AT3G11840.1	3702.AT1G79680.1	0	0	0	0	0.418	0	0	0	0.418
PUB24	FUT4	3702.AT3G11840.1	3702.AT2G15390.2	0	0	0	0	0.48	0	0	0	0.48
PUB24	FLOT1	3702.AT3G11840.1	3702.AT5G25250.1	0	0	0	0	0.407	0	0	0	0.407
PUB24	CRK11	3702.AT3G11840.1	3702.AT4G23190.1	0	0	0	0	0.415	0	0	0	0.414
PUB24	B120	3702.AT3G11840.1	3702.AT4G21390.1	0	0	0	0	0.427	0	0	0	0.426
PUB24	AT3G25610	3702.AT3G11840.1	3702.AT3G25610.1	0	0	0	0	0.586	0	0	0	0.586
PUB24	AT3G54150	3702.AT3G11840.1	3702.AT3G54150.1	0	0	0	0	0.802	0	0	0	0.802
WAKL10	AT1G26380	3702.AT1G79680.1	3702.AT1G26380.1	0	0	0	0	0.681	0	0	0	0.681
WAKL10	AT1G26420	3702.AT1G79680.1	3702.AT1G26420.1	0	0	0	0	0.552	0	0	0	0.552
WAKL10	AT1G74360	3702.AT1G79680.1	3702.AT1G74360.1	0	0	0	0.638	0.646	0.054	0.187	0	0.703
WAKL10	PUB24	3702.AT1G79680.1	3702.AT3G11840.1	0	0	0	0	0.418	0	0	0	0.418
WAKL10	FLOT1	3702.AT1G79680.1	3702.AT5G25250.1	0	0	0	0	0.44	0.042	0	0	0.44
WAKL10	PIRL2	3702.AT1G79680.1	3702.AT3G26500.1	0	0	0	0	0.339	0.054	0.187	0	0.447
WAKL10	B120	3702.AT1G79680.1	3702.AT4G21390.1	0	0	0	0.652	0.4	0	0	0.308	0.458
WAKL10	AT5G65600	3702.AT1G79680.1	3702.AT5G65600.1	0	0	0	0.661	0.552	0	0	0.237	0.583
WAKL10	AT3G54150	3702.AT1G79680.1	3702.AT3G54150.1	0	0	0	0	0.684	0	0	0	0.684
